# Supplementary material for: Expression of Concern: Prognostic Value of Serum Lactate Dehydrogenase in Renal Cell Carcinoma: A Systematic Review and Meta-Analysis
Source: PLoS One. 2023 Apr 21;18(4):e0285005. doi: 10.1371/journal.pone.0285005 (PMC10121036; doi:10.1371/journal.pone.0285005)
Supplement: S1 File — (XLSX) [file pone.0285005.s001.xlsx]

## Sheet: Sheet1
Author	Year	Country	Number	Age	Follow-up	Ethnicity	Cut-off value	T stage	Fuhrman	Tumor type	Survival analysis	Source of HR	Multivariate analysis	Treatment
Chrom	2016	Poland	266	61	46.1	Caucasian	ULN	45/68/109/8	13/127/71/28	mRCC	OS	Report	yes	targeted therapy
				(22-85)	(41.2-51)
Song	2016	China	74	51.4	38.3	Asian	1.5ULN	27/35/11/1	NR	mRCC	OS	Report	yes	MT
				(20.1-86.8)	(2.3-53.9)
Song	2016	China	155	55.3	36.3	Asian	1.5ULN	48/36/11	NR	mRCC	OS/PFS	Report	yes	targeted therapy
				(17.9-86.8)	(4.3-110.5)
Matrana	2015	USA	88	65	29.3	Caucasian	1.5ULN	19/42	NR	mRCC	PFS	SC	yes	surgery
				(34–90)	(25.4-33.2)			(＜T4/T4)
Fukushima	2015	Japan	92	65	19	Asian	1.5ULN	NR	NR	mRCC	OS	Report	yes	MT
				(37-91)	(1-142)
Sasaki	2015	Japan	126	67	30.8	Asian	250U/L	NR	NR	All stage	OS	Report	yes	MT
Bodnar	2015	Poland	58	60	NR	Caucasian	ULN	NR	NR	mRCC	OS	Report	yes	targeted therapy
				(41-78）
Kubackova	2014	Czech	836	59	NR	Caucasian	1.5ULN	NR	NR	All stage	OS/PFS	Report	no	targeted therapy
				(21–83)
Girgis	2014	Canada	385	NR	NR	Caucasian	NR	190/35/49/33/78(x)	31/180/103/22/49(x)	Non-mRCC	OS	SC	yes	surgery
Malik	2014	USA	70	56.5	NR	Caucasian	1.5ULN	NR	NR	All stage	OS	Report	yes	MT
				（44-76）
Poprach	2014	Czech	319	62	15	Caucasian	1.5ULN	NR	NR	mRCC	OS/PFS	Report	no	MT
				(45–77)
Amato	2014	USA	57	NR	NR	Caucasian	1.5ULN	NR	13/39	All stage	OS	Report	yes	MT
									(1,2-3,4)
Cetin	2014	Turkey	59	60	15（2-59）	Caucasian	ULN	NR	NR	mRCC	OS	Report	no	MT
				(34–80)
Atkinson	2014	USA	185	Over 18	NR	Caucasian	927	NR	NR	mRCC	OS/PFS	Report	yes	targeted therapy
Nakano	2013	Japan	36	65.7	13(2-48)	Asian	200U/L	NR	NR	mRCC	PFS	Report	yes	targeted therapy
Kamba	2013	Japan	144	62.9	2-218	Caucasian	1.5ULN	NR	NR	mRCC	PFS	Report	yes	MT
				(19-86)
Motzer	2013	USA	1059	60	NR	Caucasian	1.5ULN	NR	NR	mRCC	OS/PFS	Report	yes	targeted therapy
				(24–87)
Armstrong	2012	USA	404	59.4	NR	Caucasian	ULN	NR	NR	mRCC	OS	Report	yes	targeted therapy
				（23-86）
Du	2012	China	286	55.72	NR	Asian	1.5ULN	165/55/52/4	17/134/112/23	mRCC	OS	Report	yes	surgery
				(28-77)
Shinohara	2011	Japan	473	64	18	Asian	1.5ULN	NR	NR	mRCC	OS	Report	yes	MT
				(32-87)	(1-177)
Abel	2011	USA	75	60	15	Caucasian	ULN	14/16/34/11	12/20/4/32/7(Ⅱ/Ⅲ/Ⅳ/unknown/high grade)	mRCC	OS	Report	yes	targeted therapy
				(23–80)
Zhang	2011	China	83	51	27	Asian	315IU/L	NR	NR	mRCC	PFS	Report	yes	targeted therapy
				（27-75）	（12-46）
Aben	2011	Netherlands	328	67.6±11	NR	Caucasian	1.5ULN	NR	14/32/43/13/226 (uknown)	mRCC	OS	Report	yes	MT
Richey	2011	USA	188	60.8	13.1	Caucasian	ULN	45/28/89/26	NR	mRCC	OS	Report	yes	targeted therapy
				(18.2–83.9)	(1.0–64.4 )
Jeppesen	2010	Denmark	120	58.3	48—72	Caucasian	1.5ULN	NR	NR	mRCC	OS	Report	yes	MT
				(29 – 73)
Donskov	2006	Denmark	120	57	57	Caucasian	1.5ULN	NR	NR	mRCC	OS	Report	yes	targeted therapy
				（19-74）	（32—73）
Peccatori	2005	Italy	70	NR	10	Caucasian	300U/L	NR	NR	All stage	OS	Report	yes	surgery
Lehmann	2004	Germany	48	63(35–82)	125.3	Caucasian	183U/L	22/7/19	NR	Non-mRCC	OS	Report	no	surgery
					(33.4-156)
Atzpodien	2002	Germany	425	NR	20	Caucasian	220U/L	NR	NR	mRCC	OS	Report	yes	MT
					(0-157)

## Sheet: Sheet2
Author	Year	Country	Number	Age	Follow-up	Ethnicity	Cut-off value	T stage	Fuhrman	Tumor type	Survival analysis	Source of HR	Multivariate analysis	Treatment
Chrom	2016	Poland	266	61(22-85)	46.1(41.2-51)	Caucasian	ULN	45/68/109/8	13/127/71/28	mRCC	OS	Report	yes	targeted therapy
Song	2016	China	74	51.4(20.1-86.8)	38.3(2.3-53.9)	Asian	1.5ULN	27/35/11/1	NR	mRCC	OS	Report	yes	MT
Song	2016	China	155	55.3(17.9-86.8)	36.3(4.3-110.5)	Asian	1.5ULN	48/36/11	NR	mRCC	OS/PFS	Report	yes	targeted therapy
Matrana	2015	USA	88	65(34–90)	29.3(25.4-33.2)	Caucasian	1.5ULN	19/42	NR	mRCC	PFS	SC	yes	surgery
Fukushima	2015	Japan	92	65(37-91)	19(1-142)	Asian	1.5ULN	NR	NR	mRCC	OS	Report	yes	MT
Sasaki	2015	Japan	126	67	30.8	Asian	250U/L	NR	NR	All stage	OS	Report	yes	MT
Bodnar	2015	Poland	58	60(41-78）	NR	Caucasian	ULN	NR	NR	mRCC	OS	Report	yes	targeted therapy
Kubackova	2014	Czech	836	59(21–83)	NR	Caucasian	1.5ULN	NR	NR	All stage	OS/PFS	Report	no	targeted therapy
Girgis	2014	Canada	385	NR	NR	Caucasian	NR	190/35/49/33/78(x)	31/180/103/22/49(x)	Non-mRCC	OS	SC	yes	surgery
Malik	2014	USA	70	56.5（44-76）	NR	Caucasian	1.5ULN	NR	NR	All stage	OS	Report	yes	MT
Poprach	2014	Czech	319	62(45–77)	15	Caucasian	1.5ULN	NR	NR	mRCC	OS/PFS	Report	no	MT
Amato	2014	USA	57	NR	NR	Caucasian	1.5ULN	NR	13/39(1,2-3,4)	All stage	OS	Report	yes	MT
Cetin	2014	Turkey	59	60 (34–80)	15（2-59）	Caucasian	ULN	NR	NR	mRCC	OS	Report	no	MT
Atkinson	2014	USA	185	Over 18	NR	Caucasian	927	NR	NR	mRCC	OS/PFS	Report	yes	targeted therapy
Nakano	2013	Japan	36	65.7	13(2-48)	Caucasian	200U/L	NR	NR	mRCC	PFS	Report	yes	targeted therapy
Kamba	2013	Japan	144	62.9(19-86)	2-218	Caucasian	1.5ULN	NR	NR	mRCC	PFS	Report	yes	MT
Motzer	2013	USA	1059	60(24–87)	NR	Caucasian	1.5ULN	NR	NR	mRCC	OS/PFS	Report	yes	targeted therapy
Armstrong	2012	USA	404	59.4（23-86）	NR	Caucasian	ULN	NR	NR	mRCC	OS	Report	yes	targeted therapy
Du	2012	China	286	55.72(28-77)	NR	Asian	1.5ULN	165/55/52/4	17/134/112/23	mRCC	OS	Report	yes	surgery
Shinohara	2011	Japan	473	64(32-87)	18	Asian	1.5ULN	NR	NR	mRCC	OS	Report	yes	MT
Abel	2011	USA	75	60(23–80)	15	Caucasian	ULN	14/16/34/11	12/20/4/32/7(Ⅱ/Ⅲ/Ⅳ/unknown/high grade)	mRCC	OS	Report	yes	targeted therapy
Zhang	2011	China	83	51（27-75）	27（12-46）	Asian	315IU/L	NR	NR	mRCC	PFS	Report	yes	targeted therapy
Aben	2011	Netherlands	328	67.6±11	NR	Caucasian	1.5ULN	NR	14/32/43/13/226 (uknown)	mRCC	OS	Report	yes	MT
Richey	2011	USA	188	60.8(18.2-83.9)	13.1(1.0-64.4)	Caucasian	ULN	45/28/89/26	NR	mRCC	OS	Report	yes	targeted therapy
Jeppesen	2010	Denmark	120	58.3(29-73)	48—72	Caucasian	1.5ULN	NR	NR	mRCC	OS	Report	yes	MT
Donskov	2006	Denmark	120	57（19-74）	57（32—73）	Caucasian	1.5ULN	NR	NR	mRCC	OS	Report	yes	targeted therapy
Peccatori	2005	Italy	70	NR	10	Caucasian	300U/L	NR	NR	All stage	OS	Report	yes	surgery
Lehmann	2004	Germany	48	63(35–82)	125.3(33.4-156)	Caucasian	183U/L	22/7/19	NR	Non-mRCC	OS	Report	no	surgery
Atzpodien	2002	Germany	425	NR	20(0-157)	Caucasian	220U/L	NR	NR	mRCC	OS	Report	yes	MT
