# Supplementary material for: Expression of Concern: Prognostic Value of Serum Lactate Dehydrogenase in Renal Cell Carcinoma: A Systematic Review and Meta-Analysis
Source: PLoS One. 2023 Apr 21;18(4):e0285005. doi: 10.1371/journal.pone.0285005 (PMC10121036; doi:10.1371/journal.pone.0285005)
Supplement: S2 File — (XLSX) [file pone.0285005.s002.xlsx]

## Sheet: Sheet1
Author	Year	hr	llhr	ulhr
Chrom	2016	1.86	1.28	2.69
Song	2016	2.832	1.313	6.11
Song	2016	2.12	1.255	3.582
Fukushima	2015	5.45	1.74	14.33
Sasaki	2015	21.598	2.305	202.383
Bodnar	2015	2.55	1.3	4.99
Kubackova	2014	1.63	1.12	2.37
Girgis	2014	2.5	1.33	4.73
Malik	2014	0.5	0.169	1.479
Poprach	2014	2.28	1.46	3.57
Amato	2014	6.75	1.84	12.91
Cetin	2014	1.878	0.945	3.734
Atkinson	2014	3.05	1.56	5.96
Motzer	2013	1.571	1.103	2.238
Armstrong	2012	2.81	2.01	3.94
Du	2012	1.005	1	1.009
Shinohara	2011	1.6	1.1	2.5
Abel	2011	2.42	1.26	4.63
Aben	2011	1.85	1.23	2.78
Richey	2011	1.55	1.06	2.27
Jeppesen	2010	2.12	1.33	3.4
Donskov	2006	3.1	1.5	6.3
Peccatori	2005	2.43	1.26	4.69
Lehmann	2004	7.404	1.982	27.664
Atzpodien	2002	1.3	1	1.7
