# Supplementary material for: Expression of Concern: Prognostic Value of Serum Lactate Dehydrogenase in Renal Cell Carcinoma: A Systematic Review and Meta-Analysis
Source: PLoS One. 2023 Apr 21;18(4):e0285005. doi: 10.1371/journal.pone.0285005 (PMC10121036; doi:10.1371/journal.pone.0285005)
Supplement: S3 File — (CSV) [file pone.0285005.s003.csv]

x	LDH high expression	LDH low expression
0	100	100
6.11432	95.5044	97.7107
6.79065	94.7223	97.4364
14.8171	85.4417	95.0478
16.4357	83.8512	94.5661
23.6635	76.7497	91.7209
33.3384	67.2437	88.6313
33.5259	67.1507	88.5714
42.2822	62.8072	84.6023
53.6732	57.1568	80.3289
59.5848	54.2244	77.7744
67.7038	50.1971	76.305
68.1317	49.9848	75.9611
74.6874	46.7329	70.6923
79.7029	44.245	66.2081
